# Supplementary material for: 5-aza-2’-deoxycytidine induces apoptosis and inhibits tumour growth in vivo of FaDu cells, a specific HPVnegative HNSCC cell line
Source: PLoS One. 2021 Sep 17;16(9):e0253756. doi: 10.1371/journal.pone.0253756 (PMC8448306; doi:10.1371/journal.pone.0253756)
Supplement: S1 Data — (XLSX) [file pone.0253756.s002.xlsx]

## Sheet: גיליון1 (3)
	1	2	3	4	5	6	7	8	9	10	11	12
A	0.007	0.008	0.008	0.011	0.188	0.283	0.189	0.33	0.371	0.345	0.366	0.347	Rinat-XTT	100	0.3518		27.4844	10uM
B	0.007	0.009	0.009	0.01	0.185	0.186	0.195	0.523	0.419	0.688	0.459	0.508	Rinat-XTT	1000	0.5194		40.5781	1uM
C	0.008	0.009	0.021	0.023	0.187	0.19	0.19	0.651	0.923	0.651	0.639	0.626	Rinat-XTT	10000	0.698		54.5312	0.1uM
D	0.008	-0.224	0.008	0.009	0.187	0.188	0.193	1.293	1.239	1.323	1.166	1.184	Rinat-XTT	100000	1.241		96.9531	0.01uM
E	0.007	0.008	0.009	0.013	0.188	0.209	0.213	1.471	1.371	1.329	1.318	1.286	Rinat-XTT	1000000	1.355		105.859	0.001uM
F	0.008	0.008	0.009	0.013	0.188	0.191	0.191	1.477	1.447	1.391	1.348	1.357	Rinat-XTT	10000000	1.404		109.688	0.0001uM
G	0.008	0.008	-0.028	0.01	0.209	0.347	0.192	1.27	1.602	1.351	1.29	1.266	Rinat-XTT	100000000	1.3558		105.922	DMSO
H	0.008	0.008	0.01	0.009	1.281	1.274	1.302	1.126	1.261	1.206	1.298	1.287	Rinat-XTT	1000000000	1.2356		96.5312
														0	1.28567		100.443
																STD	AVG
					14.6875	22.1094	14.7656	25.7812	28.9844	26.9531	28.5938	27.1094				1.13841	100.443	control	10µM			27.4844
					14.4531	14.5312	15.2344	40.8594	32.7344	53.75	35.8594	39.6875				11.0756	105.922	0	5µM			40.5781
					14.6094	14.8438	14.8438	50.8594	72.1094	50.8594	49.9219	48.9062				4.40073	109.688	0.1	2.5µM			54.5312
					14.6094	14.6875	15.0781	101.016	96.7969	103.359	91.0938	92.5				5.59535	105.859	0.5	1µM			96.9531
					14.6875	16.3281	16.6406	114.922	107.109	103.828	102.969	100.469				5.28514	96.9531	1	0.5µM			105.859
					14.6875	14.9219	14.9219	115.391	113.047	108.672	105.313	106.016				9.85955	54.5312	2.5	0.1µM			109.688
					16.3281	27.1094	15	99.2188	125.156	105.547	100.781	98.9062				8.0337	40.5781	5	0			105.922
					100.078	99.5312	101.719	87.9687	98.5156	94.2188	101.406	100.547				1.30424	27.4844	10				96.5312
																						100.443
							10	5	2.5	1	0.5	0.1	0
							25.7812	40.8594	50.8594	101.016	114.922	115.391	99.2188
							28.9844	32.7344	72.1094	96.7969	107.109	113.047	125.156
							26.9531	53.75	50.8594	103.359	103.828	108.672	105.547
							28.5938	35.8594	49.9219	91.0938	102.969	105.313	100.781
							27.1094	39.6875	48.9062	92.5	100.469	106.016	98.9062
												Paired Samples Test
														Paired Differences					t	df	Sig. (2-tailed)
														Mean	Std. Deviation	Std. Error Mean	95% Confidence Interval of the Difference
																	Lower	Upper
												Pair 1	VAR00005 - VAR00011	-78.4375	10.2797	4.59724	-91.2015	-65.6735	-17.062	4	0
												Pair 2	VAR00006 - VAR00011	-65.3438	15.8368	7.08244	-85.0077	-45.6798	-9.226	4	0.001
												Pair 3	VAR00007 - VAR00011	-51.3906	2.50085	1.11842	-54.4958	-48.2854	-45.949	4	0
												Pair 4	VAR00008 - VAR00011	-8.96875	11.6722	5.21998	-23.4617	5.52423	-1.718	4	0.161
												Pair 5	VAR00009 - VAR00011	-0.0625	12.0669	5.39648	-15.0455	14.9205	-0.012	4	0.991
												Pair 6	VAR00010 - VAR00011	3.76563	10.2238	4.57224	-8.92895	16.4602	0.824	4	0.456

## Sheet: גיליון1 (2)
	1	2	3	4	5	6	7	8	9	10	11	12
A	0.007	0.008	0.008	0.011	0.188	0.283	0.189	0.33	0.371	0.345	0.366	0.347	Rinat-XTT	100	0.3518		27.4844	10uM
B	0.007	0.009	0.009	0.01	0.185	0.186	0.195	0.523	0.419	0.688	0.459	0.508	Rinat-XTT	1000	0.5194		40.5781	1uM
C	0.008	0.009	0.021	0.023	0.187	0.19	0.19	0.651	0.923	0.651	0.639	0.626	Rinat-XTT	10000	0.698		54.5312	0.1uM
D	0.008	-0.224	0.008	0.009	0.187	0.188	0.193	1.293	1.239	1.323	1.166	1.184	Rinat-XTT	100000	1.241		96.9531	0.01uM
E	0.007	0.008	0.009	0.013	0.188	0.209	0.213	1.471	1.371	1.329	1.318	1.286	Rinat-XTT	1000000	1.355		105.859	0.001uM
F	0.008	0.008	0.009	0.013	0.188	0.191	0.191	1.477	1.447	1.391	1.348	1.357	Rinat-XTT	10000000	1.404		109.688	0.0001uM
G	0.008	0.008	-0.028	0.01	0.209	0.347	0.192	1.27	1.602	1.351	1.29	1.266	Rinat-XTT	100000000	1.3558		105.922	DMSO
H	0.008	0.008	0.01	0.009	1.281	1.274	1.302	1.126	1.261	1.206	1.298	1.287	Rinat-XTT	1000000000	1.2356		96.5312
														0	1.28567		100.443
																STD	AVG
					14.6875	22.1094	14.7656	25.7812	28.9844	26.9531	28.5938	27.1094				1.30424	27.4844	10	10µM			27.4844
					14.4531	14.5312	15.2344	40.8594	32.7344	53.75	35.8594	39.6875				8.0337	40.5781	5	5µM			40.5781
					14.6094	14.8438	14.8438	50.8594	72.1094	50.8594	49.9219	48.9062				9.85955	54.5312	2.5	2.5µM			54.5312
					14.6094	14.6875	15.0781	101.016	96.7969	103.359	91.0938	92.5				5.28514	96.9531	1	1µM			96.9531
					14.6875	16.3281	16.6406	114.922	107.109	103.828	102.969	100.469				5.59535	105.859	0.5	0.5µM			105.859
					14.6875	14.9219	14.9219	115.391	113.047	108.672	105.313	106.016				4.40073	109.688	0.1	0.1µM			109.688
					16.3281	27.1094	15	99.2188	125.156	105.547	100.781	98.9062				11.0756	105.922	0	0			105.922
					100.078	99.5312	101.719	87.9687	98.5156	94.2188	101.406	100.547				5.53382	96.5312					96.5312
																1.13841	100.443		control			100.443
							10	5	2.5	1	0.5	0.1	0
							25.7812	40.8594	50.8594	101.016	114.922	115.391	99.2188
							28.9844	32.7344	72.1094	96.7969	107.109	113.047	125.156
							26.9531	53.75	50.8594	103.359	103.828	108.672	105.547
							28.5938	35.8594	49.9219	91.0938	102.969	105.313	100.781
							27.1094	39.6875	48.9062	92.5	100.469	106.016	98.9062
												Paired Samples Test
														Paired Differences					t	df	Sig. (2-tailed)
														Mean	Std. Deviation	Std. Error Mean	95% Confidence Interval of the Difference
																	Lower	Upper
												Pair 1	VAR00005 - VAR00011	-78.4375	10.2797	4.59724	-91.2015	-65.6735	-17.062	4	0
												Pair 2	VAR00006 - VAR00011	-65.3438	15.8368	7.08244	-85.0077	-45.6798	-9.226	4	0.001
												Pair 3	VAR00007 - VAR00011	-51.3906	2.50085	1.11842	-54.4958	-48.2854	-45.949	4	0
												Pair 4	VAR00008 - VAR00011	-8.96875	11.6722	5.21998	-23.4617	5.52423	-1.718	4	0.161
												Pair 5	VAR00009 - VAR00011	-0.0625	12.0669	5.39648	-15.0455	14.9205	-0.012	4	0.991
												Pair 6	VAR00010 - VAR00011	3.76563	10.2238	4.57224	-8.92895	16.4602	0.824	4	0.456

## Sheet: cell cycle aza
	24 h		48 h		72 h
	control	treatment	control	treatment	control	treatment
sub-G1	2	3.3	3.8	12.3	4.1	23.2
G1	29.1	45.5	45.2	23.7	29.9	22.6
S	11	13.2	15.1	9.2	19.5	19.2
G2M	2.7	10	8.4	12.5	7.2	6.1
	SUB G1		G2M
24H	control	treatment	control	treatment
	3.4	19.1	18.9	36.1					experiment	cell cycle phases	CONTROL	10ug/ml	15ug/ml
	2.6	16.3	16.2	29.6					1	sub G1	10.8	12.1	26.4
	2	3.3	2.7	10						G1	53.2	49.4	39.3
	3	16.5	19.1	34.2						S	18.3	19.6	15.3
	3	17.3	18.0667	33.3	AV					G2M	17.2	19.8	18.4
	0.4	1.56205	1.61967	3.34215	STDV				2	sub G1	5.5	14.1	26.7
	*	*								G1	45.4	51.4	35
48H	4.4	33.8	18.4	11.9						S	14.4	17.6	11.4
	5.3	48.2	16.8	12.3						G2M	35	17.8	15.7
	3.8	12.3	8.4	12.5					3	sub G1	6.7	7.4	26
	6.1	39	12.9	10.4						G1	30.1	43.8	40.8
	5.26667	40.3333	16.0333	11.5333						S	21.9	14	10.9
	0.85049	7.292	2.82902	1.00167						G2M	42	35.2	22.6
72H	3.7	42.2	23.2	11.6					Average	Sub-G1	7.66	11.2	26.66
	4.1	23.2	7.2	6.1						G1	42.9	48.2	38.3667
	3.6	46.2	17.2	6.2						S	18.2	17.0667	12.5333
	3.9	44.5	24.8	7.4						G2M	31.4	24.2667	18.9
	3.73333	44.3	21.7333	8.4
	0.152753	2.00749	4.00666	2.83549
	exp1	CONTROL	ריכוז 10	ריכוז 15
	sub G1	10.8	12.1	26.4
	G1	53.2	49.4	39.3
	S	18.3	19.6	15.3
	G2M	17.2	19.8	18.4
	exp2	CONTROL	ריכוז 10	ריכוז 15
	sub G1	5.5	14.1	26.7
	G1	45.4	51.4	35
	S	14.4	17.6	11.4
	G2M	35	17.8	15.7
	exp3	CONTROL	ריכוז 10	ריכוז 15
	sub G1	6.7	7.4	26
	G1	30.1	43.8	40.8
	S	21.9	14	10.9
	G2M	42	35.2	22.6
			24 h		48h		72 h
			control	treatment	control	treatment	control	treatment
		sub-G1	2	3.3	3.8	12.3	4.1	23.2
		G1	29.1	45.5	45.2	23.7	29.9	22.6
		S	11	13.2	15.1	9.2	19.5	19.2
		G2M	2.7	10	8.4	12.5	7.2	6.1
			SUB G1		G2M
			control	treatment	control	treatment
		24H	3	17.3	18.0667	33.3
			0.4	1.56205	1.61967	3.34215
			*	*
		48H	4.4	33.8	18.4	11.9
			5.26667	40.3333	16.0333	11.5333
			0.85049	7.292	2.82902	1.00167
			3.7	42.2	23.2	11.6
		72H	3.73333	44.3	21.7333	8.4
			0.152753	2.00749	4.00666	2.83549

## Sheet: 19.12
	1	2	3	4	5	6	7	8	9	10	11	12
A	0.05	0.049	0.048	0.049	1.332	1.435	1.386	1.988	2.103	1.878	2.012	2.226	450	1.38433	73.9099	10ul
B	0.072	0.048	0.054	0.05	1.22	1.498	1.485	2.109	1.917	2.443	1.94	2.191	450	1.401	74.7998	10
C	0.048	0.049	0.048	0.049	1.329	1.475	1.525	2.365	2.397	2.42	2.277	2.383	450	1.443	77.0422	100
D	0.049	0.049	0.056	0.05	1.306	1.546	1.54	3.696	3.797	3.773	3.75	3.616	450	1.464	78.1634	1000
E	0.048	0.048	0.048	0.057	1.357	1.743	1.667	3.82	3.827	3.806	3.944	3.8	450	1.589	84.8372	10000
F	0.048	0.047	0.048	0.054	2.089	1.698	1.832	3.815	3.81	3.939	3.874	3.804	450	1.873	100	0
G	0.05	0.048	0.049	0.049	1.417	1.894	1.561	3.82	3.704	3.802	3.811	3.733	450
H	0.055	0.05	0.05	0.048	3.663	3.505	3.84	3.766	3.734	3.737	3.832	3.764	450
						73.9099	1.38433
						74.7998	1.401
						77.0422	1.443
						78.1634	1.464
						84.8372	1.589
						100	1.873
										55.173	2.0414
										57.2973	2.12
										64.0108	2.3684
										100.714	3.7264
										103.768	3.8394
										104.011	3.8484
										102	3.774
										101.8	3.7666

## Sheet: גיליון1
	1	2	3	4	5	6	7	8	9	10	11	12
A	0.007	0.008	0.008	0.011	0.188	0.283	0.189	0.33	0.371	0.345	0.366	0.347	Rinat-XTT	100	0.3518		27.4844	10uM
B	0.007	0.009	0.009	0.01	0.185	0.186	0.195	0.523	0.419	0.688	0.459	0.508	Rinat-XTT	1000	0.5194		40.5781	1uM
C	0.008	0.009	0.021	0.023	0.187	0.19	0.19	0.651	0.923	0.651	0.639	0.626	Rinat-XTT	10000	0.698		54.5312	0.1uM
D	0.008	-0.224	0.008	0.009	0.187	0.188	0.193	1.293	1.239	1.323	1.166	1.184	Rinat-XTT	100000	1.241		96.9531	0.01uM
E	0.007	0.008	0.009	0.013	0.188	0.209	0.213	1.471	1.371	1.329	1.318	1.286	Rinat-XTT	1000000	1.355		105.859	0.001uM
F	0.008	0.008	0.009	0.013	0.188	0.191	0.191	1.477	1.447	1.391	1.348	1.357	Rinat-XTT	10000000	1.404		109.688	0.0001uM
G	0.008	0.008	-0.028	0.01	0.209	0.347	0.192	1.27	1.602	1.351	1.29	1.266	Rinat-XTT	100000000	1.3558		105.922	DMSO
H	0.008	0.008	0.01	0.009	1.281	1.274	1.302	1.126	1.261	1.206	1.298	1.287	Rinat-XTT	1000000000	1.2356		96.5312
														0	1.28567		100.443
																STD	AVG
					14.6875	22.1094	14.7656	25.7812	28.9844	26.9531	28.5938	27.1094				1.30424	27.4844	10uM
					14.4531	14.5312	15.2344	40.8594	32.7344	53.75	35.8594	39.6875				8.0337	40.5781	1uM
					14.6094	14.8438	14.8438	50.8594	72.1094	50.8594	49.9219	48.9062				9.85955	54.5312	100nM
					14.6094	14.6875	15.0781	101.016	96.7969	103.359	91.0938	92.5				5.28514	96.9531	10nM
					14.6875	16.3281	16.6406	114.922	107.109	103.828	102.969	100.469				5.59535	105.859	1nM
					14.6875	14.9219	14.9219	115.391	113.047	108.672	105.313	106.016				4.40073	109.688	0.1nM
					16.3281	27.1094	15	99.2188	125.156	105.547	100.781	98.9062				11.0756	105.922	0.01nM
					100.078	99.5312	101.719	87.9687	98.5156	94.2188	101.406	100.547				5.53382	96.5312
																1.13841	100.443

## Sheet: 23.12
1	2	3	4	5	6	7	8	9	10	11	12					0.657	control
0.049	0.049	0.049	0.049	0.134	0.13	0.132	0.131	0.136	0.136	0.134	0.132	450				0.611	control
0.048	0.049	0.048	0.05	0.159	0.152	0.154	0.168	0.158	0.146	0.155	0.138	450				0.671	control
0.048	0.048	0.048	0.049	0.147	0.154	0.151	0.144	0.149	0.136	0.15	0.133	450			0.64925	0.658	control
0.048	0.048	0.048	0.048	0.15	0.157	0.157	0.157	0.145	0.134	0.152	0.14	450				0.248	aza
0.049	0.051	0.048	0.048	0.15	0.155	0.149	0.154	0.147	0.121	0.146	0.141	450				0.235	aza
0.048	0.048	0.048	0.048	0.141	0.157	0.152	0.158	0.153	0.114	0.146	0.129	450				0.241	aza
0.047	0.048	0.048	0.048	0.137	0.151	0.147	0.143	0.657	0.611	0.671	0.658	450			0.24625	0.261	aza
0.048	0.048	0.048	0.054	0.952	0.804	0.599	0.619	0.248	0.235	0.241	0.261	450				0.952	virus
																0.804	virus
																0.599	virus
															0.7435	0.619	virus
																	percent from control
							0.657	1.332	2.365	3.82
							0.611	1.22	2.397	3.704							101.194	control
							0.671	1.329	2.42	3.802							94.1086
							0.658	1.306	2.277	3.811							103.35
								1.357	2.383	3.733							101.348
						AVG		1.3088	2.3684	3.774							38.1979	5-aza (50uM)
						STD		0.0528271	0.0549072	0.0520817							36.1956
							72hrs	48hrs	24hrs								37.1198
							17.4086	35.2941	62.6656	101.219							40.2002
							16.1897	32.3264	63.5135	98.1452
							17.7795	35.2146	64.1229	100.742
							17.4351	34.6052	60.3339	100.98
								35.9565	63.1426	98.9136
						AVG	17.2032	34.6794	62.7557	100
						STD	0.696484	1.39976	1.45488	1.38001
								24hrs	48hrs	72hrs
								62.6656	35.2941	17.4086	101.219
								63.5135	32.3264	16.1897	98.1452
								64.1229	35.2146	17.7795	100.742
								60.3339	34.6052	17.4351	100.98
								63.1426	35.9565		98.9136
								62.7557	34.6794	17.2032	100
								1.45488	1.39976	0.696484	1.38001

## Sheet: Sheet1
	5.3	20.1	18.3
	2.6	19.5	25.8		Control	24 h	48 h	72 h
	7.9	39.6	44.1		7.2	15.8	49.75	78.5	AVG
	0.6	18.4	20.9		0.989949	4.2	7.99031	3.9	STD
	5.9	33.7	34.5
	6.5	52.1	55.4
