# Supplementary material for: 5-aza-2’-deoxycytidine induces apoptosis and inhibits tumour growth in vivo of FaDu cells, a specific HPVnegative HNSCC cell line
Source: PLoS One. 2021 Sep 17;16(9):e0253756. doi: 10.1371/journal.pone.0253756 (PMC8448306; doi:10.1371/journal.pone.0253756)
Supplement: S2 Data — (XLSX) [file pone.0253756.s003.xlsx]

## Sheet: 23.12
																0.804	virus
																0.599	virus
															0.674	0.619	virus
																	percent from control
							0.657	1.332	2.365	3.82
							0.611	1.22	2.397	3.704							#REF!	control
							0.671	1.329	2.42	3.802							#REF!
	17.4086	35.2941	62.6656	101.219	90.4	87	0.658	1.306	2.277	3.811							#REF!
	16.1897	32.3264	63.5135	98.1452	97.623	89.23		1.357	2.383	3.733							#REF!
	17.7795	35.2146	64.1229	100.742	97.393	86.99		1.3088	2.3684	3.774							#REF!	5-aza (50uM)
	17.4351	34.6052	60.3339	100.98	96.65	86.74		0.0528271	0.0549072	0.0520817							#REF!
		35.9565	63.1426	98.9136	97.42	88.51	72hrs	48hrs	24hrs	24hrs	48hrs	72hrs					#REF!
	17.2032	34.6794	62.7557	100	96.2772	87.694	17.4086	35.2941	62.6656	101.219	90.4	87					#REF!
	0.696484	1.39976	1.45488	1.38001	2.25385	1.10821	16.1897	32.3264	63.5135	98.1452	97.623	89.23
							17.7795	35.2146	64.1229	100.742	97.393	86.99
							17.4351	34.6052	60.3339	100.98	96.65	86.74
								35.9565	63.1426	98.9136	94.42	88.51
						AVG	17.2032	34.6794	62.7557	100	95.2972	87.694
						STD	0.696484	1.39026	1.66129	1.4309	3.43618	1.16622
					Normal cells			FaDu cells
					24hrs	48hrs	72hrs	24hrs	48hrs	72hrs
					101.219	90.4	87	62.6656	35.2941	17.4086
					98.1452	97.623	89.23	63.5135	32.3264	16.1897
					100.742	97.393	86.99	64.1229	35.2146	17.7795
					100.98	96.65	86.74	60.3339	34.6052	17.4351
					98.9136	94.42	88.51	63.1426	35.9565
					100	95.2972	87.694	62.7557	34.6794	17.2032
					1.38001	3.01595	1.10821	1.45488	1.39976	0.696484
