# Supplementary material for: 5-aza-2’-deoxycytidine induces apoptosis and inhibits tumour growth in vivo of FaDu cells, a specific HPVnegative HNSCC cell line
Source: PLoS One. 2021 Sep 17;16(9):e0253756. doi: 10.1371/journal.pone.0253756 (PMC8448306; doi:10.1371/journal.pone.0253756)
Supplement: S3 Data — (XLSX) [file pone.0253756.s004.xlsx]

## Sheet: cell cycle aza
	24 h		48 h		72 h
	control	treatment	control	treatment	control	treatment
sub-G1	2	3.3	3.8	12.3	4.1	23.2
G1	29.1	45.5	45.2	23.7	29.9	22.6
S	11	13.2	15.1	9.2	19.5	19.2
G2M	2.7	10	8.4	12.5	7.2	6.1
	SUB G1		G2M
24H	control	treatment	control	treatment
	3.4	19.1	18.9	36.1					experiment	cell cycle phases	CONTROL
	2.6	16.3	16.2	29.6					1	sub G1	10.8	12.1	26.4
	2	3.3	2.7	10						G1	53.2	49.4	39.3
	3	16.5	19.1	34.2						S	18.3	19.6	15.3
	2.75	13.8	14.225	27.475	AV					G2M	17.2	19.8	18.4
	0.4	1.56205	1.61967	3.34215	STDV				2	sub G1	5.5	14.1	26.7
	*	*								G1	45.4	51.4	35
48H	4.4	33.8	18.4	11.9						S	14.4	17.6	11.4
	5.3	48.2	16.8	12.3						G2M	35	17.8	15.7
	3.8	12.3	8.4	12.5					3	sub G1	6.7	7.4	26
	6.1	39	12.9	10.4						G1	30.1	43.8	40.8
	4.9	33.325	14.125	11.775						S	21.9	14	10.9
	0.85049	7.292	2.82902	1.00167						G2M	42	35.2	22.6
72H	3.7	42.2	23.2	11.6					Average	Sub-G1	7.66	11.2	26.66
	4.1	23.2	7.2	6.1						G1	42.9	48.2	38.3667
	3.6	46.2	17.2	6.2						S	18.2	17.0667	12.5333
	3.9	44.5	24.8	7.4						G2M	31.4	24.2667	18.9
	3.825	39.025	18.1	7.825
	0.152753	2.00749	4.00666	2.83549
	exp1	CONTROL
	sub G1	10.8	12.1	26.4
	G1	53.2	49.4	39.3
	S	18.3	19.6	15.3
	G2M	17.2	19.8	18.4
	exp2	CONTROL
	sub G1	5.5	14.1	26.7
	G1	45.4	51.4	35
	S	14.4	17.6	11.4
	G2M	35	17.8	15.7
	exp3	CONTROL
	sub G1	6.7	7.4	26
	G1	30.1	43.8	40.8
	S	21.9	14	10.9
	G2M	42	35.2	22.6
			24 h		48h		72 h
			control	treatment	control	treatment	control	treatment
		sub-G1	2	3.3	3.8	12.3	4.1	23.2
		G1	29.1	45.5	45.2	23.7	29.9	22.6
		S	11	13.2	15.1	9.2	19.5	19.2
		G2M	2.7	10	8.4	12.5	7.2	6.1
			SUB G1		G2M
			control	treatment	control	treatment
		24H	3	17.3	18.0667	33.3
			0.4	1.56205	1.61967	3.34215
			*	*
		48H	4.4	33.8	18.4	11.9
			5.26667	40.3333	16.0333	11.5333
			0.85049	7.292	2.82902	1.00167
			3.7	42.2	23.2	11.6
		72H	3.73333	44.3	21.7333	8.4
			0.152753	2.00749	4.00666	2.83549
