# Supplementary material for: 5-aza-2’-deoxycytidine induces apoptosis and inhibits tumour growth in vivo of FaDu cells, a specific HPVnegative HNSCC cell line
Source: PLoS One. 2021 Sep 17;16(9):e0253756. doi: 10.1371/journal.pone.0253756 (PMC8448306; doi:10.1371/journal.pone.0253756)
Supplement: S4 Data — (XLSX) [file pone.0253756.s005.xlsx]

## Sheet: Sheet1
	5.3	20.1	18.3
	2.6	19.5	25.8		Control	24 h	48 h	72 h
	7.9	39.6	44.1		7.2	45.85	49.75	78.5	AVG
	0.6	18.4	20.9		0.989949	8.83883	7.99031	3.9	STD
	5.9	33.7	34.5
	6.5	52.1	55.4
