# Supplementary material for: 5-aza-2’-deoxycytidine induces apoptosis and inhibits tumour growth in vivo of FaDu cells, a specific HPVnegative HNSCC cell line
Source: PLoS One. 2021 Sep 17;16(9):e0253756. doi: 10.1371/journal.pone.0253756 (PMC8448306; doi:10.1371/journal.pone.0253756)
Supplement: S5 Data — (XLSX) [file pone.0253756.s006.xlsx]

## Sheet: tumor measurments (2)
			2019-02-19			2019-02-21			2019-02-24			2019-02-26			28.02.19			03.03.19			05.03.19			07.03.19			10.03.19					days
Group B	animal		tumor volume																												0	7
			L(mm)	W(mm)	mm^3																										2	9
Group A	cage#	mouse#																													5	12
control (PBS)	5	3	6.5	4.73	72.7119	8.8	5.4	128.304	10.2	4.77	116.04	11.23	6.14	211.683	12.12	6.45	252.111	12.69	8.13	419.385	12.91	8.42	457.636	12.05	9.89	589.318	13.32	10.98	802.932		8	15
	3	4	12	8.84	468.874	12.76	9.98	635.451	15.62	15.39	1849.81	20.19	13.95	1964.51	21.29	13.98	2080.46	20.63	14.68	2222.91	22.27	16.22	2929.49	22.5	16.54	3077.68	22.94	17.28	3424.92		11	18
	1	3	10.38	5.6	162.758	9.9	6.9	235.67	12.76	5.48	191.594	14.07	6.27	276.566	13.37	7.66	392.246	14.73	6.82	342.564	16.18	7.76	487.16	17.2	7.37	467.125	17.38	8.61	644.208		14	21
	5	4	9.67	8.06	314.099	11.8	8.5	426.275	13.5	11.56	902.027	15.77	12.43	1218.27	17.64	12.66	1413.63	18.12	13.43	1634.11	15.46	14.5	1625.23	17.8	16.22	2341.49	19.06	16.08	2464.14		16	23
	3	1	10.68	4.78	122.01	10.88	6.04	198.46	11.56	7.2	299.635	13.16	8.93	524.721	13.08	9.2	553.546	14.24	10.07	722.003	13.9	9.98	692.223	15.66	10.19	813.037	17.1	11.12	1057.25		18	25
	4	0	4.83+9.28	4.84+4.23	291	14.34	4.7	158.385	15.03	5.7	244.162	18.86	7.6	544.677	18.72	8.36	654.167	19.35	8.97	778.459	19.33	9.72	913.134	22.93	10.25	1204.54	21.9	12.32	1662.02		20	27
					238.576			297.091			600.545			790.072			891.027			1019.9			1184.15			1415.53			1675.91
					147.198			196.166			673.96			676.981
Group B	cage#	mouse#
miR-193a	5	0	8.25	2.77	31.6507	6.95	4.2	61.299	10.83	4.83	126.326	10.76	6.96	260.616	11.26	5.86	193.332	13.4	7.03	331.12	13.5	7.02	332.643	13.5	7.02	332.643	13.45	8.73	512.532
	4	3	10.93	10.36	586.556	11.1	11.1	683.815	14.34	12.08	1046.29	13.2	8.54	481.349				Dead
	2	3	8.4	6	151.2	10.15	3.6	65.772	5.5	4.87	65.2215	10.4	5.3	146.068	10.52	5.68	169.7	11.35	6.46	236.827	13.4	6.46	279.602	13.33	8.11	438.371	14.45	8.1	474.032
	2	0	8.97	8.23	303.782	9.17	8.7	347.039	13	9.22	552.555	15.45	10.44	841.976	12.19	11.07	746.911	14.85	11.44	971.736	14.32	11.44	937.055	14.67	11.8	1021.33	14.8	11.91	1049.68
	1	4	8.67	4.77	98.6338	11.97	3.13	58.6344	12.29	6.56	264.441	12.27	5.94	216.465	15.4	7.87	476.914	14.36	7.38	391.054	14	8.6	517.72	14.63	8.48	526.025	16	9.8	768.32
	3	2	5.87	5	73.375	6.68	7.45	185.378	6.6	8.46	236.186	9.15	7.45	253.924	6	7.9	187.23	6.4	3.28	34.4269	8.82	7.6	254.722	10.04	6.61	219.334	11.06	7.56	316.059
	3	0	7.35	4.2	64.827	6.6	3.78	47.1517	5.64	3.35	31.6474	6.6	4.9	79.233	6.59	3.54	41.2916	6.05	3.57	38.5533	7.54	4.08	62.7569	7.05	5.19	94.9498	9.04	7.04	224.018
	5	2	7.87	4.04	64.2255	8.7	3.42	50.8793	9.23	6.56	198.6	8.95	4.65	96.7607	10.69	6.1	198.887	9.41	5.6	147.549	9.54	6.03	173.441	10.3	6.59	223.655	10.7	8.11	351.881
					171.781			187.496			315.159			297.049			287.752			307.324			365.42			408.043			528.074				188.059	225.99	336.327	253.813
Group B	cage#	mouse#
5-aza-2`-deoxycytidine	5	1	7.55	3.71	51.9595	8.7	4.35	82.3129	9.03	5.62	142.604	8.77	4.91	105.714	10.06	5.43	148.309	7.24	4.09	60.5557	7.79	3.87	58.335	7.65	4.07	63.3607
	2	2	13.91	8.76	533.71	15.98	9.64	742.508	15.82	9.33	688.557	15.56	11.3	993.428	18.58	11.16	1157.03	19.14	12.57	1512.11	16.62	10.34	888.469	16.86	11.32	1080.24
	3	3	10.02	5.47	149.904	8.75	4.87	103.761	10.39	6.37	210.797	6.55	9.68	306.875	9.57	7.08	239.855	9.64	7.41	264.657	9.74	7.03	240.68	8.3	6.4	169.984	9.95	7.61	288.113
	4	4	14.65	7.17	376.57	13.85	6.86	325.888	12.71	8.06	412.844	13.87	6.88	328.264	13.34	7.46	371.196	13.45	7.11	339.963	14.22	8.06	461.891	14.11	9.62	652.901
	1	2	9.51	4.83	110.929	9.9	6.9	235.67	12.26	8.1	402.189	12.76	8.25	434.239	11.89	9.16	498.819	11.6	9.74	550.232	11.82	9.46	528.895	8.81	8.86	345.791	10.77	9.84	521.406
	2	1	5.67	5.1	73.7383	4.66	4.98	57.7849	5.54	5.3	77.8093	4.54	5.15	60.2061	5.53	4.24	49.7081	Dead		49			49			49			49
	1	1	7.03	4.9	84.3952	6.5	4.7	71.7925	6.5	5.74	107.08	6.28	5.8	105.63	6.79	6.91	162.105	7.74	4.95	94.8247	7.69	8.33	266.8	7.05	7.57	202	7.82	4.53	80.2367
	1	0	7.6	3.3	41.382	8.75	5.15	116.036	8.73	5.15	115.771	8.91	4.81	103.071	8.1	4.45	80.2001	8.21	3.83	60.2158	9.08	5.58	141.359	8.68	5.93	152.616
					177.823			216.969			269.706			304.678			338.403			366.444			329.429			339.487			234.689				179.456	231.75	213.832	309.687
					179.456			231.75			213.832			309.687			363.298			495.591			285.147			333.573			189.339
														Days
					days
			7	238.576	171.781	177.823		100	100	100			790.072	829.892	1019.9
			9	297.091	187.496	216.969		124.527	109.148	122.014
			12	600.545	315.159	269.706		251.721	183.465	151.671
			15	790.072	297.049			331.162	483.11	573.549
			18	829.892	287.752
			21	1019.9	307.324
			tumor volum (mm3

## Sheet: weight (2)
weight (gr)	2019-02-11	2019-02-12	19/020/2019	21/020/2019	24/020/2019				2019-02-19
cage 1						Group	animal		weight (gr)
0	25		29
1	22		26			Group A	cage#	mouse#	11.02.19	19.102.19	21.02.19	24.02.19	26.02.19	03.03.19	05.03.19	07.03.19	10.03.19
2	24		27			control (PBS)	5	3	24	28	27	24	28	28	29	29	29
3	22		25				3	4	23	28	28	28	28	25	23	21	20
4	23		26				1	3	22	25	25	28	28	28	28	28	28
cage2							5	4	22	27	27	27	27	28	28	29	29
0	24		27				3	1	20	24	24	23	24	24	25	25	25
1	18		20				4	0	25	28	29	29	31	32	32	32	32
2	24		27						22.6667	26.6667	26.6667	26.5	27.6667	27.5	27.5	27.3333	27.1667
3	24		28			Group B	cage#	mouse#
						miR-193a	5	0	24	29	29	31	32	30	30	32	32
cage3							4	3	24	24	27	26	26	Dead
0	24		27				2	3	24	28	29	28	29	28	27	29	30
1	20		24				2	0	24	27	26	28	27	26	27	27	28
2	24		27				1	4	23	26	26	26	26	25	26	26	26
3	24		28				3	2	24	27	28	27	28	27	28	28	29
4	23		28				3	0	24	27	28	28	28	28	29	30	30
cage4							5	2	23	28	29	28	29	27	27	32	32
0	25		28						23.7143	26.7143	27.5714	27.5	28.125	27.2857	27.7143	29.1429	29.5714
1	23		26			Group B	cage#	mouse#
2	21		23			5-AZA	5	1	23	27	25	24	23	20	19	18	24
3	24		24				2	2	24	27	26	23	23	21	21	21	21
4	27		30				3	3	24	28	29	28	27	27	26	24
cage5							4	4	27	30	29	27	26	25	23	22	22
0	24	25	29				1	2	24	27	27	25	24	24	22	22	22
1	23	24	27				2	1	18	20	19	16	15	24	22	23	23
2	23		28				1	1	22	26	26	25	25	23	23	21	21
3	24	25	28				1	0	25	29	29	28	28	26	25	24	24
4	22		27						23.375	26.75	26.25	24.5	23.875	23.75	22.625	21.875	22.4286

## Sheet: weight
weight (gr)	2019-02-11	2019-02-12	19/020/2019	21/020/2019	24/020/2019
cage 1
0	25		29
1	22		26
2	24		27
3	22		25
4	23		26
cage2
0	24		27
1	18		20
2	24		27
3	24		28
cage3
0	24		27
1	20		24
2	24		27
3	24		28
4	23		28
cage4
0	25		28
1	23		26
2	21		23
3	24		24
4	27		30
cage5
0	24	25	29
1	23	24	27
2	23		28
3	24	25	28
4	22		27

## Sheet: tumor measurments
weight (gr)	2019-02-18	2019-02-21	2019-02-24	2019-02-26
cage 1
0
1
2
3
4
cage2
0
1
2
3
cage3
0
1
2
3
4
cage4
0
1
2
3
4
cage5
0
1
2
3
4

## Sheet: Sacrifice
			2019-03-10			2019-03-10					days
Group B	animal		tumor volume			tumor wieght (mg)				0	7
			L(mm)	W(mm)	mm^3					7	9
Group A	cage#	mouse#								9	12
control (PBS)	5	3	11.9	8.06	386.533	535				12	15
	3	4	23.89	16.41	3216.65	2755				15	18
	1	3	15.6	5.89	270.598	378				18	21
	5	4	19.71	17.18	2908.73	2330				20	23
	3	1	17.48	10.19	907.528	1270				22	25
	4	0	23.39	18	3789.18	1060				24	27
					1913.2	1388
					620	461				1565.22			248	184.4
Group B	cage#	mouse#
miR-193a	5	0	16.1	7.5	452.813	580
	4	3
	2	3	13.29	7.72	396.031	499
	2	0	15.6	12.2	1160.95	896
	1	4	16.78	9.17	705.506	1006
	3	2	11.8	5.83	200.535	255
	3	0	8.26	3.67	55.6266	100
	5	2	9.42	6.98	229.473	344
					457.277	525.714
					409.795	362.09							163.918	144.836
Group B	cage#	mouse#
AzaD	5	1	9	6.05	164.711
	2	2	8.1	5.45	120.295
	3	3	9.33	5.55	143.694	210
	4	4	7.04	4.6	74.4832
	1	2	7.03	4.9	84.3952	722
	2	1
	1	1
	1	0	7.35	4.63	78.7806	212
					111.06	381.333
					32.4915	295.028
